# Supplementary material for: Bayesian adaptive randomization in the I-SPY2 sequential multiple assignment randomized trial
Source: Biometrics. Author manuscript; Available in PMC 2026 May 12. (PMC13126647; doi:10.1093/biomtc/ujag063)
Supplement: Code for Simulations [file NIHMS2171016-supplement-Code_for_Simulations.zip]

Archive with 5 entries (5 files):
- ISPY2_Scenario.R
- ISPY2_Sim.R
- ISPY2_TemporalScenario.R
- ISPY2_TemporalSim.R
- README
