# Supplementary material for: Bayesian adaptive randomization in the I-SPY2 sequential multiple assignment randomized trial
Source: Biometrics. Author manuscript; Available in PMC 2026 May 12. (PMC13126647; doi:10.1093/biomtc/ujag063)
Supplement: Code for Simulations [file NIHMS2171016-supplement-Code_for_Simulations.zip › ISPY2_Sim.R]

##################################################################
##
##   Run this code to carry out a simulation of the I-SPY2 SMART (for
##   a single subtype) under both simple randomization (SR) and
##   various versions of adaptive randomization using Thompson
##   sampling (TS) as described in the paper "Bayesian Adaptive
##   Randomization in the I-SPY2 Sequential Multiple Assignment
##   Randomized Trial" by Norwood et al.
##
##   First set up the scenario (Scenario 0-5) and define all needed
##   functions by running the program ISPY2_Scenario.R
##
##################################################################

#####################  Simulation settings #######################

set.seed(16)

# number of MC replications (trials)
Nsim <- 5000

# M = number of draws for posteriors 
M <- 1000

##########################  Functions ############################

# Function to print out interim results
print.nicely <- function(x, ...) { 
  for(xx in x) cat(xx, " ", sep="")
  cat("\n") 
}

# coverage function
zalpha2 <- qnorm(0.975)
zalpha <- qnorm(0.95)
coverage <- function(thisest,SE.thisest){
    low <- thisest-zalpha2*SE.thisest
    up <- thisest+zalpha2*SE.thisest
    low.contained <- apply(low,1,function(x) { x < truemu } )
    up.contained <- apply(up,1,function(x) { x > truemu } )
    contained <- low.contained*up.contained
    cov <- apply(contained,1,mean)
    upper <- thisest+zalpha*SE.thisest
    lower <- thisest-zalpha*SE.thisest
    lower.contained <- apply(lower,1,function(x){ x < truemu } )
    upper.contained <- apply(upper,1,function(x){ x > truemu } )                           
    up.cov <- apply(upper.contained,1,mean)
    low.cov <- apply(lower.contained,1,mean)
    return(list("cov" = cov,
                "up.cov" = up.cov,
                "low.cov" = low.cov))
}
    
# types of adaptive randomization -- set by specifying Psi as a
# list of values or functions 
Psi <- list()
Psi[[1]] <- function(t,T){ 0 }
Psi[[2]] <- function(t,T){ 0.25 }
Psi[[3]] <- function(t,T){ 0.5 }
Psi[[4]] <- function(t,T){ 0.75 }
Psi[[5]] <- function(t,T){ 1 }
Psi[[6]] <- function(t,T) { 0.5*t/T }
Psi[[7]] <- function(t,T) { t/T }
psinames <- c("0","0.25","0.5","0.75","1","0.5 (t/T_end)","(t/T_end)")

# number of types of randomization that will be performed
num.rand <- length(Psi) 

# storage for results
muest.list <- vector("list",num.rand)
SD.muest.list <- vector("list",num.rand)
muest.opt.list <- vector("list",num.rand)
muest.samp.list <- vector("list",num.rand)
SE.muest.samp.list <- vector("list",num.rand)
muest.samp.opt.list <- vector("list",num.rand)
muest.wt.samp.list <- vector("list",num.rand)
SE.muest.wt.samp.list <- vector("list",num.rand)
muest.wt.samp.opt.list <- vector("list",num.rand)
const.list <- vector("list",num.rand)
pcr.stage.num.list <- vector("list",num.rand)
pcr.stage.prop.list <- vector("list",num.rand)
pcr.rate.overall.list <- vector("list",num.rand)
pi1.list <- vector("list",num.rand)
pi2.list <- vector("list",num.rand)
datamat.list <- vector("list",num.rand)
plot.list <- vector("list",num.rand)

# loop through psi values in Psi and do a simulation for each
for (j in 1:num.rand){

    # get psi function
    psi <- Psi[[j]]  # j = 1 corresponds to simple uniform randomization

    # these are themselves a list
    pi2.list[[j]] <- vector("list",Nsim)
    datamat.list[[j]] <- vector("list",Nsim)
    
    # simulation loop for this value of psi
    for (isim in 1:Nsim){

        if (j > 1){
            this.trial <- ar.trial(N,T.stage,T.end,T.delay,A1.names,A2.names,prob.pcr1,prob.pcr2,prob.pcr3,sens,spec,rand1,rand2,psi,burn.in)
        } else {
            this.trial <- sr.trial(N,T.stage,T.end,T.delay,A1.names,A2.names,prob.pcr1,prob.pcr2,prob.pcr3,sens,spec,rand1,rand2)
        }

        # save results
        muest.list[[j]] <- rbind(muest.list[[j]],this.trial$muest)
        SD.muest.list[[j]] <- rbind(SD.muest.list[[j]],this.trial$SD.muest)
        muest.opt.list[[j]] <-c(muest.opt.list[[j]],this.trial$muest.opt)
        muest.samp.list[[j]] <- rbind(muest.samp.list[[j]],this.trial$muest.samp)
        SE.muest.samp.list[[j]] <- rbind(SE.muest.samp.list[[j]],this.trial$SE.muest.samp)
        muest.samp.opt.list[[j]] <- c(muest.samp.opt.list[[j]],this.trial$muest.samp.opt)        
        if (j>1){
            muest.wt.samp.list[[j]] <- rbind(muest.wt.samp.list[[j]],this.trial$muest.wt.samp)
            SE.muest.wt.samp.list[[j]] <- rbind(SE.muest.wt.samp.list[[j]],this.trial$SE.muest.wt.samp)
            muest.wt.samp.opt.list[[j]] <- c(muest.wt.samp.opt.list[[j]],this.trial$muest.wt.samp.opt)
        }
        const.list[[j]] <- rbind(const.list[[j]],this.trial$const)
        pcr.stage.num.list[[j]] <- rbind(pcr.stage.num.list[[j]],this.trial$pcr.stage.num)
        pcr.stage.prop.list[[j]] <- rbind(pcr.stage.prop.list[[j]],this.trial$pcr.stage.prop)        
        pcr.rate.overall.list[[j]] <- rbind(pcr.rate.overall.list[[j]],this.trial$pcr.rate.overall)
        pi1.list[[j]][[isim]] <- this.trial$pi1.trial.list
        pi2.list[[j]][[isim]] <- this.trial$pi2.trial.list
        datamat.list[[j]][[isim]] <- this.trial$datamat
        
        # print progress
        print.nicely(c(j,isim))
    }

    # print summary of results for this psi value
    print.nicely(c(noquote("######  Results, psi = "), psinames[j] , noquote("######")))

    cat("\nTrue regime values\n")
    print(round(truemu,4))

    cat("\nMC avg and SD of Bayesian value estimates (mean), avg of posterior SDs, Coverage, UCB, LCB, MSE\n")
    print(round(apply(muest.list[[j]],2,mean),4))
    print(round(apply(muest.list[[j]],2,sd),4))     
    print(round(apply(SD.muest.list[[j]],2,mean),4))
    this.cov <- coverage(muest.list[[j]],SD.muest.list[[j]]) 
    print(round(this.cov$cov,4))
    print(round(this.cov$up.cov,4))
    print(round(this.cov$low.cov,4))
    print(round((apply(muest.list[[j]],2,mean) - truth$mutrue)^2 + ((Nsim-1)/Nsim)*apply(muest.list[[j]],2,var),6))

    mse.bayes <- (apply(muest.list[[j]],2,mean) - truth$mutrue)^2 + ((Nsim-1)/Nsim)*apply(muest.list[[j]],2,var)
    
    cat("\nproportion of trials Bayesian correctly identifies optimal regime (mean)\n")
    print(round(sum(muest.opt.list[[j]]==trueopt)/Nsim,4))
          
    cat("\nMC avg and SD of sample proportion value estimates, avg of SEs, Coverage, UCB, LCB, MSE\n")
    print(round(apply(muest.samp.list[[j]],2,mean),4))
    print(round(apply(muest.samp.list[[j]],2,sd),4))
    print(round(apply(SE.muest.samp.list[[j]],2,mean),4))
    this.cov <- coverage(muest.samp.list[[j]],SE.muest.samp.list[[j]]) 
    print(round(this.cov$cov,4))
    print(round(this.cov$up.cov,4))
    print(round(this.cov$low.cov,4))
    print(round((apply(muest.samp.list[[j]],2,mean) - truth$mutrue)^2 + ((Nsim-1)/Nsim)*apply(muest.samp.list[[j]],2,var),6))

    mse.samp <- (apply(muest.samp.list[[j]],2,mean) - truth$mutrue)^2 + ((Nsim-1)/Nsim)*apply(muest.samp.list[[j]],2,var)
 
    cat("\nproportion of trials sample proportion correctly identifies optimal regime (mean)\n")
    print(round(sum(muest.samp.opt.list[[j]]==trueopt)/Nsim,4))

    rel.eff.samp.bayes <- mse.bayes/mse.samp
    cat("\nRelative efficiency sample proportion estimator to Bayes estimator\n")
    print(round(rel.eff.samp.bayes,4))
    
    if (j > 1){
        
    cat("\nMC avg, SD of weighted sample proportion value estimates, avg SEs, Coverage,UCB, LCB,  MSE\n")
    print(round(apply(muest.wt.samp.list[[j]],2,mean),4))
    print(round(apply(muest.wt.samp.list[[j]],2,sd),4))
    print(round(apply(SE.muest.wt.samp.list[[j]],2,mean),4))
    this.cov <- coverage(muest.wt.samp.list[[j]],SE.muest.wt.samp.list[[j]])
    print(round(this.cov$cov,4))
    print(round(this.cov$up.cov,4))
    print(round(this.cov$low.cov,4))        
    print(round((apply(muest.wt.samp.list[[j]],2,mean) - truth$mutrue)^2 + ((Nsim-1)/Nsim)*apply(muest.wt.samp.list[[j]],2,var),6))

    mse.wt.samp <- (apply(muest.wt.samp.list[[j]],2,mean) - truth$mutrue)^2 + ((Nsim-1)/Nsim)*apply(muest.wt.samp.list[[j]],2,var) 
        
    cat("\nproportion of trials weighted sample proportion correctly identifies optimal regime (mean)\n")
        print(round(sum(muest.wt.samp.opt.list[[j]]==trueopt)/Nsim,4))
            
    rel.eff.wt.samp.bayes  <- mse.bayes/mse.wt.samp
    cat("\nRelative efficiency weighted sample proportion estimator to Bayes estimator\n")
    print(round(rel.eff.wt.samp.bayes,4))
        
    }
    
    cat("\nMC average proportion of subjects consistent with each regime\n")
    print(round(apply(const.list[[j]],2,mean),3))

    cat("\nMC average overall pCR rate and number of subjects with pCR\n")
    print(round(apply(pcr.rate.overall.list[[j]],2,mean),3))

    cat("\nMC average proportion of these pCRs occurring at stages 1, 2, 3\n")
    print(round(apply(pcr.stage.prop.list[[j]],2,mean),4))

    cat("\nMC average number of pCRs occurring at stages 1, 2, 3\n")
    print(round(apply(pcr.stage.num.list[[j]],2,mean),2))

    cat("\nMC average cumulative proportion of all subjects in trial having pCR at stages 1, 2, 3\n")
    print(round(cumsum(apply(pcr.stage.num.list[[j]],2,mean)/N),4))

    newpi1 <- sapply(pi1.list[[j]],tail,1)
    cat("\nMC average stage 1 randomization probabilities at end of trial\n")
    print(round(Reduce("+",newpi1)/length(newpi1),3))

    newpi2 <- sapply(pi2.list[[j]],tail,1)
    cat("\nMC average stage 2 randomization probabilities at end of trial\n")    
    print(round(Reduce("+",newpi2)/length(newpi2),3))

    # get mean of stage 1 randomization probabilities at each week for
    # plotting over time
    temppi1 <-  sapply(pi1.list[[j]],simplify2array)
    max.rand <- T.end+T.delay+T.stage
    plot.list[[j]] <-matrix(apply(temppi1,1,mean),max.rand,A1.num+1,byrow=TRUE)

    # next psi value 
}

#########################  End of simulation  ############################


    
