# Supplementary material for: Bayesian adaptive randomization in the I-SPY2 sequential multiple assignment randomized trial
Source: Biometrics. Author manuscript; Available in PMC 2026 May 12. (PMC13126647; doi:10.1093/biomtc/ujag063)
Supplement: Code for Simulations [file NIHMS2171016-supplement-Code_for_Simulations.zip › ISPY2_TemporalScenario.R]

### last updated 10/25/2025

##################################################################
##
##   Run this code to set up the generative scenario with temporal
##   trends for a simulation of the I-SPY2 SMART (for a single
##   subtype) under both simple randomization (SR) and various
##   versions of adaptive randomization using Thompson sampling (TS)
##   as described in the paper "Bayesian Adaptive Randomization in the
##   I-SPY2 Sequential Multiple Assignment Randomized Trial" by
##   Norwood et al.
##
##   The temporal trend is such that the true pCR rates at stages 1
##   and 2 change over the course of the study, which we implement by
##   making them functions of enrollment time.  Thus, the implied true
##   values of regimes are now entry time-dependent.  Because the
##   entry times are integers uniform on (0,T.end), the true mean for
##   each regime is just the average over that set of integers
##
##   This code:
##   
##   - Defines the parameter settings for the chosen scenario
##   - Defines functions used in the simulations
##
##   After running this code with the desired settings, run the
##   program ISPY2_TemporalSim.R to carry out the simulation.
##
##################################################################

# convenience functions
expit <- function(x) { 1/( 1+exp(-x) ) }
logit <- function(x) { log( x/(1-x) ) }

#######################  Set up the full scenario #########################

##  Set the desired scenario in the paper (Scenario 1-5) 

scenario <- 3  #  choices are 1, 2, 3, 4, 5 corresponding to the
               #  scenarios in the paper

##  Sample size and other features of the trial can be set here 

# total number of subjects
N <- 200  

# length of trial (weeks) -- updates happen each week
T.end <- 52*2.5

# length of each stage
T.stage <- 12

# length of delay between response and trt assignment (stages 2 and 3)
T.delay <- 1

# burn-in period -- use simple randomization until the enrollment date
# for the burn.in-th subject
burn.in <- 20

# number of treatments at each stage is determined by length of the
# following vectors of probabilities of achieving pCR -- treatments
# are coded as 0,1 if 2 feasible treatments, 0,1,2 if three

# parameter values the yield stage 1 and 2 true pcr rates, which are
# now subject-specific depending on their enrollment times to allow
# for a temporal trend in pcR rates at these stages.  Keep the stage 3
# rates constant and the same for all previous treatment histories.
# Stage 2 probs can depend on prior stage 1 treatment to allow for
# delayed effects as in the original simulations.

# Stage 1/Block A agents
A1.names <- c(0,1); A1.num <- length(A1.names)
if (scenario==1) { param.pcr1 <- logit(c(0.3,0.4)) } # no delayed effects
if (scenario==2) { param.pcr1 <- logit(c(0.3,0.3)) } # delayed effects
if (scenario==3) { param.pcr1 <- logit(c(0.3,0.4)) } # antagonistic
if (scenario==4) { param.pcr1 <- logit(c(0.3,0.4)) } # synergistic
if (scenario==5) { param.pcr1 <- logit(c(0.3,0.4)) } # > 1 regime optimal
if (scenario==0) { prob.pcr1 <- c(0.3,0.3) } # null (all regimes the same)

# coefficient of centered enrollment times for each stage 1 treatment
param.enroll1 <- c(0.005,0.005)

# coefficients of centered enrollment times for each stage1/stage 2 combo
param.enroll2 <- matrix(0.005,3,2)

# Stage 2/Block B agents - no delayed effects for now
A2.names <- c(0,1,2); A2.num <- length(A2.names)
if (scenario==1) { param.pcr2 <-  data.frame( logit(cbind(c(0.4,0.3,0.15),c(0.4,0.3,0.15))) ) } # no delayed effects
if (scenario==2) { param.pcr2 <-  data.frame( logit(cbind(c(0.4,0.3,0.15),c(0.4,0.6,0.25))) ) } # delayed effects
if (scenario==3) { param.pcr2 <-  data.frame( logit(cbind(c(0.6,0.5,0.3),c(0.18,0.15,0.10))) ) } # antagonistic
if (scenario==4) { param.pcr2 <-  data.frame( logit(cbind(c(0.6,0.25,0.20),c(0.30,0.25,0.20))) ) } # synergistic
if (scenario==5) { param.pcr2 <-  data.frame( logit(cbind(c(0.5,0.5,0.3),c(0.18,0.15,0.10))) ) } # > 1 regime optimal
if (scenario==0) { prob.pcr2 <-  data.frame( cbind(c(0.25,0.25,0.25),c(0.25,0.25,0.25)) ) } # null (all regimes the same)


# order of combos of (a1,a2) -- for bookkeeping 
A1A2 <- matrix(c(0,0,
                 0,1,
                 0,2,
                 1,0,
                 1,1,
                 1,2),6,2,byrow=TRUE)

# Block C (rescue/AC) - no delayed effects, all the same, no temporal
# dependence
prob.pcr3 <- data.frame( matrix(rep(0.15,6),1,6) )
colnames(prob.pcr3) <- c("A10A20","A10A21","A10A22","A11A20","A11A21","A11A22")

# initial randomization probabilities
rand1 <- c(0.5,0.5)
rand2 <- c(1/3,1/3,1/3)

# sensitivity and specificity 
sens <- 0.53 
spec <- 0.90 

# clipping constant for adaptive probabilities (symmetric)
clip <- 0.05  

######################### Define functions ##############################

# set 0/0 equal to zero -- used in the final sample proportions
# estimators of the values of the regimes
zeroout <- function(u,v){ ifelse(v==0,0,u/v) }

# probability of response given pCR status -- same at all
# stages/treatments as in the paper (could make it more exotic)
prob.response <- function(Y,A,sens,spec){
    p.resp <- sens*(Y==1) + (1-spec)*(Y==0)
}

# function to obtain pCR rate at stage 1 for each individual at their
# enrollment times - returns an (N x 2) matrix with the pCR rates
# under A1=0 and A1=1; takes as input centered enrollment times
pcrrates1 <- function(c.enroll,param.pcr1,param.enroll1){

    # pCR rates under A1=0
    pcr0 <- expit(param.pcr1[1] + param.enroll1[1]*c.enroll)
    # pCR rates under A1=1
    pcr1 <- expit(param.pcr1[2] + param.enroll1[2]*c.enroll)

    # (N x 2) matrix for each subject
    prob.pcr1 <- cbind(pcr0,pcr1)
    
    return(prob.pcr1)
}    

# function to obtain pCR rates at stage 2 for each individual at their
# enrollment times - returns an object containing two (N x 3) matrices
# with pCR rates under A2 = 0, 1, 2 following A1 = 0 and 1, respectively
pcrrates2 <- function(c.enroll,param.pcr2,param.enroll2){

     N <- length(c.enroll)
    
     # PCR rates for each of A2=0,1,2 when A1=0 at each enrollment
     # times (columns)
     pcrA10 <- matrix(0,N,3)
     pcrA10[,1] <- expit(param.pcr2[1,1] + param.enroll2[1,1]*c.enroll)
     pcrA10[,2] <- expit(param.pcr2[2,1] + param.enroll2[2,1]*c.enroll)
     pcrA10[,3] <- expit(param.pcr2[3,1] + param.enroll2[3,1]*c.enroll)
     # same for A1=1
     pcrA11 <- matrix(0,N,3)
     pcrA11[,1] <- expit(param.pcr2[1,2] + param.enroll2[1,2]*c.enroll)
     pcrA11[,2] <- expit(param.pcr2[2,2] + param.enroll2[2,2]*c.enroll)
     pcrA11[,3] <- expit(param.pcr2[3,2] + param.enroll2[3,2]*c.enroll)

    return(list("A10" = pcrA10,
                "A11" = pcrA11) )
}
  
# Bayesian update of the probabilities that make up the expression for
# the values of regimes -- to be done when randomization probabilities
# are updated and after the final subject has completed the trial to
# obtain the Bayesian estimators of regime values
bayesian <- function(datamat,week,A1.names,A2.names){

    # get numbers of treatments at each stage
    A1.num <- length(A1.names)
    A2.num <- length(A2.names)
    
    # get the data from subjects who enrolled prior to this week
    Dt <- datamat[datamat$enroll<week,]

    # list of elements of Theta for each a1, a2 combo
    Theta.list <- vector("list",A1.num*A2.num)
    list.num <- 1
                            
    # Get samples from posteriors given Dt for each a1, a2 combo
    for (a1 in A1.names){

         n1at <- nrow( Dt[(Dt$R1date<week & Dt$A1==a1),] )
         R1at <- nrow( Dt[(Dt$R1date<week & Dt$A1==a1 & Dt$R1==1),] )
         n1sat <- nrow( Dt[(Dt$Y1date<week & Dt$A1==a1 & Dt$R1==1),] )
         Y1at <- nrow( Dt[(Dt$Y1date<week & Dt$A1==a1 & Dt$R1==1 & Dt$Y1==1),] )
                
         for (a2 in A2.names){

         # get samples from posteriors for theta1t, gamma1t
                 Theta1 <- cbind( rbeta(M,1+R1at,1+n1at-R1at),rbeta(M,1+Y1at,1+n1sat-Y1at) )

                 Dt0 <- Dt[(Dt$R1date<week & Dt$R1==0),]
                 n2at <- nrow( Dt0[(Dt0$R2date<week & Dt0$A1==a1 & Dt0$A2==a2),] )
                 R2at <- nrow( Dt0[(Dt0$R2date<week & Dt0$A1==a1 & Dt0$A2==a2 & Dt0$R2==1),] )
                 n2sat <- nrow( Dt0[(Dt0$Y2date<week & Dt0$A1==a1 & Dt0$A2==a2 & Dt0$R2==1),] )
                 Y2at <- nrow( Dt0[(Dt0$Y2date<week & Dt0$A1==a1 & Dt0$A2==a2  & Dt0$R2==1 & Dt0$Y2==1),] )

                 Dt00 <- Dt0[(Dt0$R2date<week & Dt0$R2==0),]
                 n3sat <- nrow( Dt00[(Dt00$Y3date<week & Dt00$A1==a1 & Dt00$A2==a2),] )
                 Y3at <- nrow( Dt00[(Dt00$Y3date<week & Dt00$A1==a1 & Dt00$A2==a2 & Dt00$Y3==1),] )

                 # get samples from posteriors for theta2t, gamma2t, gamma3t
                 Theta2 <- cbind( rbeta(M,1+R2at,1+n2at-R2at),
                                  rbeta(M,1+Y2at,1+n2sat-Y2at),
                                  rbeta(M,1+Y3at,1+n3sat-Y3at) )

                 Theta.list[[list.num]] <- cbind( Theta1,Theta2 )

                 list.num = list.num + 1  # go to next trt combination
         }
    }
    return(Theta.list)
}

# value of regime overall 
# Thetat = (theta1t,gamma1t,theta2t,gamma2t,gamma3t) for a given (a1,a2)
mu <- function(Thetat){
    mu <- Thetat[1]*Thetat[2] + (1-Thetat[1])*Thetat[3]*Thetat[4] + (1-Thetat[1])*(1-Thetat[3])*Thetat[5]
    return(mu)
}

# value of regime for given a1 already assigned for a particular 
# Thetat = (theta1t,gamma1t,theta2t,gamma2t,gamma3t) for a given a2
mu2 <- function(Thetat){
    mu2 <- Thetat[3]*Thetat[4] + (1-Thetat[3])*Thetat[5]
    return(mu2)
}

# identify which treatment or treatment combo corresponds to the max
findopt <- function(x,d){
    A1A2[x,d]
}

# values for all Thetat that are the rows of a matrix - returns a M x
# 1 vector of the values
getmu <- function(Thetat){
    apply(Thetat,1,mu)
}
getmu2 <- function(Thetat){
    apply(Thetat,1,mu2)
}

# compute randomization probabilities from beliefs with damping
# constant psi - clipped
randprob <- function(x,psi,clip){
    prob <- x^psi/sum(x^psi)
    low <- which(prob<clip)
    high <- which(prob>1-clip)
    prob[low] <- clip
    prob[high] <- 1-clip
    return(prob)
}

# determine at end of trial proportions of subjects consistent with
# each regime
consist <- function(datamat,A1A2){
    const <- NULL
    num.regimes <- nrow(A1A2)
    for (i in 1:num.regimes){
        a1 <- A1A2[i,1]
        a2 <- A1A2[i,2]
        thisregime <- sum( (datamat$A1==a1 & is.na(datamat$A2) ) | (datamat$A1==a1 & datamat$A2==a2 & datamat$R1==0) )
        const <- c(const,thisregime)
    }
    return( const/nrow(datamat) )
}

# determine final pCR status for all subjects and at what stage it occurred
pcr.final <- function(datamat){

    # final pCR status for all subjects
    Y <- rep(0,nrow(datamat))
    Y[which(is.na(datamat$Y2))] <- datamat$Y1[which(is.na(datamat$Y2))]
    Y[which((!is.na(datamat$Y2)) & is.na(datamat$Y3))] <- datamat$Y2[which((!is.na(datamat$Y2)) & is.na(datamat$Y3))]
    Y[which((!is.na(datamat$Y3)))] <- datamat$Y3[which((!is.na(datamat$Y3)))]
    
    # total number of pCRs across all stages
    num.pcr <- sum(Y)
  
    # pCRs occurring at each stage -- if 0, no pCR at any stage
    pcr.stage <- (  1*( is.na(datamat$Y2) & datamat$Y1==1 ) +
                    2*( (!is.na(datamat$Y2)) & is.na(datamat$Y3) & datamat$Y2==1 ) +
                    3*( (!is.na(datamat$Y3)) & datamat$Y3==1 ) )
    
    return(list("pcr.stage" = pcr.stage[pcr.stage>0],  # pCR occurred at stage 1, 2, 3, should add to num.pcr
                "pcr.status" = Y,
                "num.pcr" = num.pcr) )
}

# estimate the values of the regimes using the final sample
# proportions -- use the zeroout function to avoid 0/0
final.mu.samp <- function(datamat,A1A2){

    # initialize storage
    mu.samp <- NULL
    SE.mu.samp <- NULL

    N <- nrow(datamat)
    
    datamat[is.na(datamat)] <- 999  # to prevent issues with calculations with NAs
    num.regimes <- nrow(A1A2)
    for (i in 1:num.regimes){
        a1 <- A1A2[i,1]
        a2 <- A1A2[i,2]
        alpha1 <- mean(datamat$Y1==1 & datamat$R1==1 & datamat$A1==a1)
        alpha2 <- mean(datamat$A1==a1)
        alpha3 <- mean(datamat$Y2==1 & datamat$R2==1 & datamat$R1==0 & datamat$A1==a1 & datamat$A2==a2)       
        alpha4 <- mean(datamat$R1==0 & datamat$A1==a1 & datamat$A2==a2)
        alpha5 <- mean(datamat$Y3==1 & datamat$R2==0 & datamat$R1==0 & datamat$A1==a1 & datamat$A2==a2)
        alpha6 <- mean(datamat$R1==0 & datamat$A1==a1)  
        thismu <- alpha1/alpha2 + (alpha6/alpha2)*( zeroout(alpha3+alpha5,alpha4) )
        mu.samp <- c(mu.samp,thismu)

        #  Get asymptotic variance
        M <- (  1*(datamat$Y1==1 & datamat$R1==1 & datamat$A1==a1)-alpha1 - thismu*(1*(datamat$A1==a1)-alpha2) + zeroout(alpha3+alpha5,alpha4)*( -zeroout(alpha6,alpha4)*(1*(datamat$R1==0 & datamat$A1==a1 & datamat$A2==a2)-alpha4) + 1*(datamat$R1==0 & datamat$A1==a1)-alpha6 ) + zeroout(alpha6,alpha4)*(1*(datamat$Y2==1 & datamat$R2==1 & datamat$R1==0 & datamat$A1==a1 & datamat$A2==a2) + 1*(datamat$Y3==1 & datamat$R2==0 & datamat$R1==0 & datamat$A1==a1 & datamat$A2==a2)-alpha3-alpha5) )/alpha2
        thisSE <- sqrt(sum(M^2))/N
        SE.mu.samp <- c(SE.mu.samp,thisSE)
    }

        return(list("mu.samp" = mu.samp,
                    "SE.mu.samp" = SE.mu.samp) )
}

# estimate the values of the regimes using the weighted final sample
# proportions to account for adaptive randomization -- use the zeroout
# function to avoid 0/0.  Also get SEs based on the martingale type theory
final.wt.mu.samp <- function(datamat,A1A2,pi1,pi2){

    # initialize storage
    mu.wt.samp <- NULL
    SE.mu.wt.samp <- NULL

    N <- nrow(datamat)

    pi1 <- t(simplify2array(pi1))
    pi2 <- simplify2array(pi2)
    datamat[is.na(datamat)] <- 999  # to prevent issues with calculations with NAs
    num.regimes <- nrow(A1A2)
    for (i in 1:num.regimes){
        a1 <- A1A2[i,1]
        a2 <- A1A2[i,2]

        # estimate the value -- rather than use the expression
        # involving the elements of Theta, use the expression in terms
        # of alphas
        Y1R1A1.subj <- which(datamat$Y1==1 & datamat$R1==1 & datamat$A1==a1)
        alpha1 <- sum( 1/sqrt(pi1[datamat$enroll[Y1R1A1.subj],a1+2]) )/N
        
        A1.subj <- which(datamat$A1==a1)
        alpha2 <- sum( 1/sqrt(pi1[datamat$enroll[A1.subj],a1+2]) )/N
  
        Y2R2R1A2A1.subj <- which(datamat$Y2==1 & datamat$R2==1 & datamat$R1==0 & datamat$A1==a1 & datamat$A2==a2)
        alpha3 <- ifelse(length(Y2R2R1A2A1.subj)==0,0,sum( 1/sqrt(pi1[datamat$enroll[Y2R2R1A2A1.subj],a1+2]*pi2[a2+1,a1+2,datamat$A2date[Y2R2R1A2A1.subj]]) )/N)
        
        R1A2A1.subj <- which(datamat$R1==0 & datamat$A1==a1 & datamat$A2==a2)
        alpha4 <- ifelse(length(R1A2A1.subj)==0,0,sum( 1/sqrt(pi1[datamat$enroll[R1A2A1.subj],a1+2]*pi2[a2+1,a1+2,datamat$A2date[R1A2A1.subj]]) )/N )  

        Y3R2R1A2A1.subj <- which(datamat$Y3==1 & datamat$R2==0 & datamat$R1==0 & datamat$A1==a1 & datamat$A2==a2)
        alpha5 <- ifelse(length(Y3R2R1A2A1.subj)==0,0,sum( 1/sqrt(pi1[datamat$enroll[Y3R2R1A2A1.subj],a1+2]*pi2[a2+1,a1+2,datamat$A2date[Y3R2R1A2A1.subj]]) )/N)       

        R10A1.subj <- which(datamat$R1==0 & datamat$A1==a1)
        alpha6 <- sum( 1/sqrt(pi1[datamat$enroll[R10A1.subj],a1+2]) )/N

        thismu <- alpha1/alpha2 + (alpha6/alpha2)*( zeroout((alpha3+alpha5),alpha4) )
        mu.wt.samp <- c(mu.wt.samp,thismu)

        #  Get asymptotic variance
        w1 <- 1/sqrt(pi1[datamat$enroll,a1+2])
        w2 <- (1/sqrt(pi1[datamat$enroll,a1+2]))*(1/sqrt(pi2[a2+1,a1+2,datamat$A2date]))
        M <- (  w1*(datamat$Y1==1 & datamat$R1==1 & datamat$A1==a1)-alpha1 - thismu*(w1*(datamat$A1==a1)-alpha2) + zeroout(alpha3+alpha5,alpha4)*( -zeroout(alpha6,alpha4)*(w2*(datamat$R1==0 & datamat$A1==a1 & datamat$A2==a2)-alpha4) + w1*(datamat$R1==0 & datamat$A1==a1)-alpha6 ) + zeroout(alpha6,alpha4)*(w2*(datamat$Y2==1 & datamat$R2==1 & datamat$R1==0 & datamat$A1==a1 & datamat$A2==a2) + w2*(datamat$Y3==1 & datamat$R2==0 & datamat$R1==0 & datamat$A1==a1 & datamat$A2==a2)-alpha3-alpha5) )/alpha2
        thisSE <- sqrt(sum(M^2))/N
        SE.mu.wt.samp <- c(SE.mu.wt.samp,thisSE)
    }
    
    return(list("mu.wt.samp" = mu.wt.samp,
                "SE.mu.wt.samp" = SE.mu.wt.samp) )
}

# function to compute true values of regimes given the scenario --
# because the entry times are integers uniform on (0,T.end), the true
# mean for each regime is just the average over that set of integers
true.values <- function(A1A2,prob.pcr1,prob.pcr2,prob.pcr3,sens,spec){
    num.regimes <- nrow(A1A2)
    mutrue <- NULL
    lam1 <- 1-sens
    lam2 <- 1 - spec
    for (i in 1:num.regimes){
        a1 <- A1A2[i,1]
        a2 <- A1A2[i,2]
        alphaA <- prob.pcr1[,a1+1]
        alphaBA <- (a1==0)*prob.pcr2$A10[,a2+1] + (a1==1)*prob.pcr2$A11[,a2+1]
        alphaCBA <- prob.pcr3[1,i]
        ## qa1 <- alphaA*(1-lam1)
        ## qa0qb1 <- alphaA*lam1*(1-lam1)+(1-alphaA)*alphaBA*(1-lam1)*(1-lam2)
        ## qa0qb0qc1 <- lam1^2*alphaA + lam1*(1-lam2)*alphaBA*(1-alphaA) + (1-lam2)^2*alphaCBA*(1-alphaBA)*(1-alphaA)
        ##mutrue <- c(mutrue,qa1+qa0qb1+qa0qb0qc1)  # vector of values 
        thismu <- mean(alphaA+alphaBA*(1-alphaA)*(1-lam2)+alphaCBA*(1-alphaBA)*(1-alphaA)*(1-lam2)^2)
        mutrue <- c(mutrue,thismu)
    }
    optregime <- which.max(mutrue)  # which regime is optimal
    return(list("mutrue" = mutrue,
                "optregime" = optregime) )
}

# get the true values and true optimal regime for this scenario

# center all possible enrollment times for obtaining individual pCR rates 
c.enroll <- seq(1,T.end,1)-T.end/2

# get true pCR rates for possible each enrollment time
# stage 1 rates - returns a (N x 2) matrix directly
prob.pcr1 <- pcrrates1(c.enroll,param.pcr1,param.enroll1)
# stage 2 rates - object contains two (N x 3) matrices A10 and A11 for
# which each column corresponds to the rate for A2 = 0, 1, 2 after
# receiving A1 = 0, 1, respectively at stage 1
prob.pcr2 <- pcrrates2(c.enroll,param.pcr2,param.enroll2)

# get the true values and true optimal regime for this scenario
truth <- true.values(A1A2,prob.pcr1,prob.pcr2,prob.pcr3,sens,spec)
truemu <- truth$mutrue
trueopt <- truth$optregime

# simulate a single trial with adaptive randomization (psi > 0) and a
# burn-in period where equal randomization is used at the enrollment
# dates for the first burn.in subjects.  Here, psi is a function
# psi(t,T) as defined in the simulation code
ar.trial <- function(N,T.stage,T.end,T.delay,A1.names,A2.names,param.pcr1,param.pcr2,prob.pcr3,param.enroll1,param.enroll2,sens,spec,rand1,rand2,psi,burn.in){
    
    # numbers of treatments at each stage
    A1.num <- length(A1.names)
    A2.num <- length(A2.names)
   
    # initialize data matrix - columns A1,R1,Y1,A2,R2,Y2,Y3 are NA
    # until if/when they are filled in
    datamat <- matrix(NA,N,7)
    
    # get enrollment dates for all subjects and sort for convenience
    # looking at them; also get the earliest enrollment date
    enroll.date <- sort(sample(seq(1,T.end,1),N,replace=TRUE))
    first.date <- min(enroll.date)
    burn.date <- enroll.date[burn.in]

    # get the true pCR rates for all subjects at stages 1 and 2, which
    # are a function of their enrollment dates above
    c.enroll <- enroll.date-T.end/2
    prob.pcr1 <- pcrrates1(c.enroll,param.pcr1,param.enroll1)
    prob.pcr2 <- pcrrates2(c.enroll,param.pcr2,param.enroll2)
    
    # compute dates for all subsequent milestones (whether or not they occur)
    R1.date <- enroll.date+T.stage
    Y1.date <- R1.date+T.delay
    A2.date <- Y1.date
    R2.date <- A2.date+T.stage
    Y2.date <- R2.date+T.delay
    Y3.date <- Y2.date+T.stage
    last.date <- max(Y3.date)

    # lists to save randomization probabilities - no randomization
    # after last subject at stage 2
    max.rand <- T.end+T.delay+T.stage
    pi1.trial.list <- vector("list",max.rand)
    pi2.trial.list <- vector("list",max.rand)     

    # append to data frame
    datamat <- data.frame(cbind(enroll.date,R1.date,Y1.date,A2.date,R2.date,Y2.date,Y3.date,datamat))
    colnames(datamat) <- c("enroll","R1date","Y1date","A2date","R2date","Y2date","Y3date","A1","R1","Y1","A2","R2","Y2","Y3")

    # randomize the first set of subjects to A1 using fixed
    # probability, where these correspond to the enrollment dates for
    # the first burn.in subjects
    burn.subjs <- (datamat$enroll<= burn.date)
    num.burn.subjs <- sum(burn.subjs)
    datamat$A1[burn.subjs] <- rbinom(num.burn.subjs,1,rand1)

    # note that it is possible that with small sample size the
    # enrollment date for the last burn in subject can be greater than
    # the R1 and possibly A2 and R2 dates for previous burn in subjects.  So
    # need to make sure that those subjects have R1, A2, ans R2 before
    # proceeding.  

    # A2 randomization probabilities for burn-in subjects
    pi2 <- cbind(rand2,rand2)
    
    #  go up through the end of burn in and make sure those people have data
    for (week in 1:burn.date){

        # fill in rand prob lists with fixed probabilities        
        pi1.trial.list[[week]] <- c(week,rand1)
        pi2.trial.list[[week]] <- as.matrix(cbind(week,rand2,rand2))

        # for subjects who complete stage 1 before end of burn in,
        # generate R1
        R1.subjs <- (datamat$R1date==week)
        num.R1.subjs <- sum(R1.subjs)
        if (num.R1.subjs>0){
           R1.subjs.A1 <- datamat$A1[R1.subjs]  #  A1 given at enrollment dictates pCR rate
           prob.pcr <- (R1.subjs.A1==0)*prob.pcr1[R1.subjs,1] + (R1.subjs.A1==1)*prob.pcr1[R1.subjs,2]
           Y1 <- rbinom(num.R1.subjs,1,prob.pcr)
           prob.R1 <- prob.response(Y1,datamat$A1[R1.subjs],sens,spec)
           R1 <- rbinom(num.R1.subjs,1,prob.R1)
           # carry forward Y1 if pCR positive but R1=0
           datamat$Y2[R1.subjs][which(R1==0 & Y1==1)] <- Y1[which(R1==0 & Y1==1)] 
           datamat$R1[R1.subjs] <- R1
           datamat$Y1[R1.subjs] <- Y1
        }

        # for subjects who need randomization to A2 before end of burn in
        if (sum(datamat$A2date==week & datamat$R1==0 & datamat$A1==0)>0){
               A2.subjs.0 <- (datamat$A2date==week & datamat$R1==0 & datamat$A1==0)
               num.A2.subjs.0 <- sum(A2.subjs.0)
               trt <- rmultinom(num.A2.subjs.0,1,pi2[,1])
               datamat$A2[A2.subjs.0] <- apply(trt==1,2,which)-1  # will give 0,1,2 with probs rprob
            }
            if (sum(datamat$A2date==week & datamat$R1==0 & datamat$A1==1)>0){
               A2.subjs.1 <- (datamat$A2date==week & datamat$R1==0 & datamat$A1==1)
               num.A2.subjs.1 <- sum(A2.subjs.1)
               trt <- rmultinom(num.A2.subjs.1,1,pi2[,2])
               datamat$A2[A2.subjs.1] <- apply(trt==1,2,which)-1 # gives 0,1,2 with probs rprob
            }

        # for subjects who reach end of stage 2 before end of burn in, generate R2
       R2.subjs <- (datamat$R2date==week & datamat$R1==0)
        num.R2.subjs <- sum(R2.subjs)
        if (num.R2.subjs>0){
           R2.subjs.A1 <- datamat$A1[R2.subjs]   # A1 and A2 can dictate pCR rate
           R2.subjs.A2 <- datamat$A2[R2.subjs]
           prob.pcr <- ( (R2.subjs.A1==0 & R2.subjs.A2==0)*prob.pcr2$A10[R2.subjs,1] + 
                          (R2.subjs.A1==0 & R2.subjs.A2==1)*prob.pcr2$A10[R2.subjs,2] + 
                          (R2.subjs.A1==0 & R2.subjs.A2==2)*prob.pcr2$A10[R2.subjs,3] + 
                          (R2.subjs.A1==1 & R2.subjs.A2==0)*prob.pcr2$A11[R2.subjs,1] + 
                          (R2.subjs.A1==1 & R2.subjs.A2==1)*prob.pcr2$A11[R2.subjs,2] + 
                          (R2.subjs.A1==1 & R2.subjs.A2==2)*prob.pcr2$A11[R2.subjs,3] )
           # generate Y2 values for these subjects, even those with Y1 carried forward
           Y2all <- rbinom(num.R2.subjs,1,prob.pcr)
           # subjects who do not have Y1 carried over
           nocarry.Y2 <- which(is.na(datamat$Y2[R2.subjs]))
           # insert generated Y2 valus only for the non-carried over subjects
           datamat$Y2[R2.subjs][nocarry.Y2] <- Y2all[nocarry.Y2]
           prob.R2 <- prob.response(datamat$Y2[R2.subjs],datamat$A2[R2.subjs],sens,spec)
           R2 <- rbinom(num.R2.subjs,1,prob.R2)
           # carry forward Y2 if pCR positive but R2=0
           datamat$Y3[R2.subjs][which(R2==0 & datamat$Y2[R2.subjs]==1)] <- datamat$Y2[R2.subjs][which(R2==0 & datamat$Y2[R2.subjs]==1)] 
           datamat$R2[R2.subjs] <- R2
        }

        # and just for completeness, allow that a subject could reach
        # Y3date before the end of burn in
      Y3.subjs <- (datamat$Y3date==week & datamat$R1==0 & datamat$R2==0)
        num.Y3.subjs <- sum(Y3.subjs)
        if (num.Y3.subjs>0){
           Y3.subjs.A1 <- datamat$A1[Y3.subjs]   # A1 and A2 can dictate pCR rate
           Y3.subjs.A2 <- datamat$A2[Y3.subjs]
           prob.pcr <- (  (Y3.subjs.A1==0 & Y3.subjs.A2==0)*prob.pcr3$A10A20 + 
                          (Y3.subjs.A1==0 & Y3.subjs.A2==1)*prob.pcr3$A10A21 + 
                          (Y3.subjs.A1==0 & Y3.subjs.A2==2)*prob.pcr3$A10A22 + 
                          (Y3.subjs.A1==1 & Y3.subjs.A2==0)*prob.pcr3$A11A20 + 
                          (Y3.subjs.A1==1 & Y3.subjs.A2==1)*prob.pcr3$A11A21 + 
                          (Y3.subjs.A1==1 & Y3.subjs.A2==2)*prob.pcr3$A11A22 )
           # generate Y3 values for these subjects, even those with Y2 carried forward
           Y3all <- rbinom(num.Y3.subjs,1,prob.pcr)
           # if Y3 has already been carried forward, do not replace it
           nocarry.Y3 <- which(is.na(datamat$Y3[Y3.subjs]))
           datamat$Y3[Y3.subjs][nocarry.Y3] <- Y3all[nocarry.Y3]
        }

        # any burn in subjects who reach these milestones before
        # burn.date+1 should be filled in 
    }
        
    # loop through weeks and update at each week 
    for (week in (burn.date+1):last.date){

        # first check if anyone needs randomization at this week; if
        # not, no need to compute randomization probabilities --
        # changed to do it at each week anyway if (
        # sum(datamat$enroll==week)>0 | sum(datamat$A2date==week)>0 ){

        # randomization will only happen if week <= max.rand
        if ( week <= max.rand ){
           
            # do Bayesian update -- get M samples from the posteriors
            # for each A1-A2 combination -- Theta.list has length
            # A1.num*A2.num, and each element has M rows that are the
            # draws of Theta
            Theta.list <- bayesian(datamat,week,A1.names,A2.names)
               
            # get a1opt and a2opt for each draw of Theta

            # get the value for each trt combo -- mu.list is a M x
            # A1.num*A2.num matrix whose rows are the values 
            mu.list <- simplify2array(lapply(Theta.list,getmu))

            # determine which trt combo was optimal for each of the M
            # draws and thus determine a1opt for each - the vector
            # a1opt contains the optimal a1 for each draw
            muopt <- apply(mu.list,1,which.max)
            a1opt <- findopt(muopt,1)

            # get the value of psi for this week
            this.psi <- psi(week,max.rand)
            
            # updated beliefs and randomization prob for each a1 
            rho1 <- c( mean(a1opt==0),mean(a1opt==1) )
            pi1 <- randprob(rho1,this.psi,clip)
            pi1.trial.list[[week]] <- c(week,pi1) #save

            # updated beliefs and randomization prob for each a2 for
            # given a1 (columns of pi2) -- but do not start updating
            # these till past the week where the burn-in subjects need
            # A2 randomization
            if (week > burn.date+T.stage+T.delay){
            
               # determine a2opt for each a1 value similarly
               mu2.list <- simplify2array(lapply(Theta.list,getmu2))

               # must do this separately for each a1 value - the columns
               # of the matrix a2opt contain the optimal a2 for each a1
               # for each draw
               a2opt <- matrix(0,M,A1.num)
               mu2opt <- apply(mu2.list[,1:3],1,which.max)
               a2opt[,1] <- findopt(mu2opt,2)
               mu2opt <- apply(mu2.list[,4:6],1,which.max)+3           
               a2opt[,2] <- findopt(mu2opt,2)

               # updated belief 
               rho2 <- cbind( c(mean(a2opt[,1]==0),mean(a2opt[,1]==1),mean(a2opt[,1]==2)),
                              c(mean(a2opt[,2]==0),mean(a2opt[,2]==1),mean(a2opt[,2]==2)) )
               pi2 <- apply(rho2,2,randprob,this.psi,clip)
            } else {
               pi2 <- cbind(rand2,rand2)
            }
            pi2.trial.list[[week]] <- cbind(rep(week,A2.num),pi2)  # save
            
            # randomize subjects who need randomizing to A1 at this week
            # with the updated probabilities if there is at least 1 such subject
            if(sum(datamat$enroll==week)>0){
               A1.subjs <- (datamat$enroll==week)
               num.A1.subjs <- sum(A1.subjs)
               datamat$A1[A1.subjs] <- rbinom(num.A1.subjs,1,pi1[2])  #  prob of A1=1
            }

            # randomize subjects who need randomizing to A2 at this
            # week if there is at least 1 such subject -- if they are
            # burn-in subjects use the fixed probabilities; otherwise
            # use the updated probabilities
            if (sum(datamat$A2date==week & datamat$R1==0 & datamat$A1==0)>0){
               A2.subjs.0 <- (datamat$A2date==week & datamat$R1==0 & datamat$A1==0)
               num.A2.subjs.0 <- sum(A2.subjs.0)
               trt <- rmultinom(num.A2.subjs.0,1,pi2[,1])
               datamat$A2[A2.subjs.0] <- apply(trt==1,2,which)-1  # will give 0,1,2 with probs rprob
            }
            if (sum(datamat$A2date==week & datamat$R1==0 & datamat$A1==1)>0){
               A2.subjs.1 <- (datamat$A2date==week & datamat$R1==0 & datamat$A1==1)
               num.A2.subjs.1 <- sum(A2.subjs.1)
               trt <- rmultinom(num.A2.subjs.1,1,pi2[,2])
               datamat$A2[A2.subjs.1] <- apply(trt==1,2,which)-1 # gives 0,1,2 with probs rprob
            }
        }
                        
        # update data for subjects who are still progressing through
        # the trial

        # subjects for whom R1 is ascertained at this week; first
        # generate pCR status Y1, then get response status R1. These
        # subjects were randomized at enrollment to A1, which
        # determines the relevant pCR rate.  If R1 = 1, Y1 is the
        # final outcome.  If R1 = 0 and Y1 = 1, the subject will
        # continue to stage 2, but Y1 should be carried forward to be
        # Y2, as pCR is durable.  If R1=0 and Y1=0, Y2 will be
        # generated later.  Y1 is inserted in the data matrix
        # regardless, but it will not be used in calculations unless
        # R1=1
        R1.subjs <- (datamat$R1date==week)
        num.R1.subjs <- sum(R1.subjs)
        if (num.R1.subjs>0){
           R1.subjs.A1 <- datamat$A1[R1.subjs]  #  A1 given at enrollment dictates pCR rate
           prob.pcr <- (R1.subjs.A1==0)*prob.pcr1[R1.subjs,1] +  (R1.subjs.A1==1)*prob.pcr1[R1.subjs,2]
           Y1 <- rbinom(num.R1.subjs,1,prob.pcr)
           prob.R1 <- prob.response(Y1,datamat$A1[R1.subjs],sens,spec)
           R1 <- rbinom(num.R1.subjs,1,prob.R1)
           # carry forward Y1 if pCR positive but R1=0
           datamat$Y2[R1.subjs][which(R1==0 & Y1==1)] <- Y1[which(R1==0 & Y1==1)] 
           datamat$R1[R1.subjs] <- R1
           datamat$Y1[R1.subjs] <- Y1
        }

        # subjects for whom R2 is ascertained at this week; first
        # generate pCR status Y2 (unless it has been carried forward
        # from stage 1), then get response status R2.  Only subjects
        # with R1=0 will have R2 generated.  If R2=0 and Y2=1, the
        # subject will continue to stage 3, but Y2 should be carried
        # forward to be Y3, as pCR is durable.  If R2=0 and Y2=0, Y3
        # will be generated later.  Y2 is inserted in the data matrix
        # regardless, but it will not be used in calculations unless
        # R2=1
        R2.subjs <- (datamat$R2date==week & datamat$R1==0)
        num.R2.subjs <- sum(R2.subjs)
        if (num.R2.subjs>0){
           R2.subjs.A1 <- datamat$A1[R2.subjs]   # A1 and A2 can dictate pCR rate
           R2.subjs.A2 <- datamat$A2[R2.subjs]
           prob.pcr <- ( (R2.subjs.A1==0 & R2.subjs.A2==0)*prob.pcr2$A10[R2.subjs,1] + 
                          (R2.subjs.A1==0 & R2.subjs.A2==1)*prob.pcr2$A10[R2.subjs,2] + 
                          (R2.subjs.A1==0 & R2.subjs.A2==2)*prob.pcr2$A10[R2.subjs,3] + 
                          (R2.subjs.A1==1 & R2.subjs.A2==0)*prob.pcr2$A11[R2.subjs,1] + 
                          (R2.subjs.A1==1 & R2.subjs.A2==1)*prob.pcr2$A11[R2.subjs,2] + 
                          (R2.subjs.A1==1 & R2.subjs.A2==2)*prob.pcr2$A11[R2.subjs,3] )
           # generate Y2 values for these subjects, even those with Y1 carried forward
           Y2all <- rbinom(num.R2.subjs,1,prob.pcr)
           # subjects who do not have Y1 carried over
           nocarry.Y2 <- which(is.na(datamat$Y2[R2.subjs]))
           # insert generated Y2 valus only for the non-carried over subjects
           datamat$Y2[R2.subjs][nocarry.Y2] <- Y2all[nocarry.Y2]
           prob.R2 <- prob.response(datamat$Y2[R2.subjs],datamat$A2[R2.subjs],sens,spec)
           R2 <- rbinom(num.R2.subjs,1,prob.R2)
           # carry forward Y2 if pCR positive but R2=0
           datamat$Y3[R2.subjs][which(R2==0 & datamat$Y2[R2.subjs]==1)] <- datamat$Y2[R2.subjs][which(R2==0 & datamat$Y2[R2.subjs]==1)] 
           datamat$R2[R2.subjs] <- R2
        }

        # subjects for whom Y3 is ascertained at this week; these
        # subjects had R1=0 and R2=0; generate Y3 but do not replace
        # if it has been carried forward
        Y3.subjs <- (datamat$Y3date==week & datamat$R1==0 & datamat$R2==0)
        num.Y3.subjs <- sum(Y3.subjs)
        if (num.Y3.subjs>0){
           Y3.subjs.A1 <- datamat$A1[Y3.subjs]   # A1 and A2 can dictate pCR rate
           Y3.subjs.A2 <- datamat$A2[Y3.subjs]
           prob.pcr <- (  (Y3.subjs.A1==0 & Y3.subjs.A2==0)*prob.pcr3$A10A20 + 
                          (Y3.subjs.A1==0 & Y3.subjs.A2==1)*prob.pcr3$A10A21 + 
                          (Y3.subjs.A1==0 & Y3.subjs.A2==2)*prob.pcr3$A10A22 + 
                          (Y3.subjs.A1==1 & Y3.subjs.A2==0)*prob.pcr3$A11A20 + 
                          (Y3.subjs.A1==1 & Y3.subjs.A2==1)*prob.pcr3$A11A21 + 
                          (Y3.subjs.A1==1 & Y3.subjs.A2==2)*prob.pcr3$A11A22 )
        # generate Y3 values for these subjects, even those with Y2 carried forward
           Y3all <- rbinom(num.Y3.subjs,1,prob.pcr)
           # if Y3 has already been carried forward, do not replace it
           nocarry.Y3 <- which(is.na(datamat$Y3[Y3.subjs]))
           datamat$Y3[Y3.subjs][nocarry.Y3] <- Y3all[nocarry.Y3]
        }

        # this week is complete, go to next week  
      }          

      # trial is complete -- do a final Bayesian update
      Theta.list.final <- bayesian(datamat,week,A1.names,A2.names)
      mu.list.final <- simplify2array(lapply(Theta.list.final,getmu))

      # Bayesian estimates of values and SEs and estimated optimal regime
      muest <- apply(mu.list.final,2,mean)
      SD.muest <- apply(mu.list.final,2,sd)
      muest.opt <- which.max(muest)
 
      # for comparison, estimate the final values using sample
      # proportions and SEs
      this.muest <- final.mu.samp(datamat,A1A2)
      muest.samp <- this.muest$mu.samp
      SE.muest.samp <- this.muest$SE.mu.samp
      muest.samp.opt <- which.max(muest.samp)

      # get estimator using weighted sample proportions
      this.muest.wt <- final.wt.mu.samp(datamat,A1A2,pi1.trial.list,pi2.trial.list)
      muest.wt.samp <- this.muest.wt$mu.wt.samp
      SE.muest.wt.samp <- this.muest.wt$SE.mu.wt.samp
      muest.wt.samp.opt <- which.max(muest.wt.samp)
    
      # proportions of subjects in trial whose experience was consistent with each regime
      const <- consist(datamat,A1A2)

      # final pCR status and when it occurred
      pcr <- pcr.final(datamat)
      pcr.rate.overall <- c(mean(pcr$pcr.status),pcr$num.pcr)
      pcr.stage.num <- as.numeric(table(pcr$pcr.stage))
      pcr.stage.prop <- (pcr.stage.num/pcr$num.pcr)

      # return final value estimates and optimal choice
      return(list("muest" = muest,
            "SD.muest" = SD.muest,
            "muest.opt" = muest.opt,
            "muest.samp" = muest.samp,
            "SE.muest.samp" = SE.muest.samp,
            "muest.samp.opt" = muest.samp.opt,
            "muest.wt.samp" = muest.wt.samp,
            "SE.muest.wt.samp" = SE.muest.wt.samp,
            "muest.wt.samp.opt" = muest.samp.opt,
            "const" = const,
            "pcr.stage.num" = pcr.stage.num,
            "pcr.stage.prop" = pcr.stage.prop,
            "pcr.rate.overall" = pcr.rate.overall,
            "pi1.trial.list" = pi1.trial.list,
            "pi2.trial.list" = pi2.trial.list,
            "datamat" = datamat) )
}

# simulate a trial with simple randomization
sr.trial <- function(N,T.stage,T.end,T.delay,A1.names,A2.names,param.pcr1,param.pcr2,prob.pcr3,param.enroll1,param.enroll2,sens,spec,rand1,rand2){
    
    # initialize data matrix - columns A1,R1,Y1,A2,R2,Y2,Y3 are NA
    # until if/when they are filled in
    datamat <- matrix(NA,N,7)
    
    # get enrollment dates for all subjects and sort for convenience
    # looking at them; also get the earliest enrollment date
    enroll.date <- sort(sample(seq(1,T.end,1),N,replace=TRUE))
    first.date <- min(enroll.date)

    # get the true pCR rates for all subjects at stages 1 and 2, which
    # are a function of their enrollment dates above
    c.enroll <- enroll.date-T.end/2
    prob.pcr1 <- pcrrates1(c.enroll,param.pcr1,param.enroll1)
    prob.pcr2 <- pcrrates2(c.enroll,param.pcr2,param.enroll2)

    # compute dates for all subsequent milestones (whether or not they occur)
    R1.date <- enroll.date+T.stage
    Y1.date <- R1.date+T.delay
    A2.date <- Y1.date
    R2.date <- A2.date+T.stage
    Y2.date <- R2.date+T.delay
    Y3.date <- Y2.date+T.stage
    last.date <- max(Y3.date)

    # lists to save randomization probabilities -- pointless but for consistency
    max.rand <- T.end+T.delay+T.stage
    pi1.trial.list <- vector("list",max.rand)
    pi2.trial.list <- vector("list",max.rand)        

    # append to data frame
    datamat <- data.frame(cbind(enroll.date,R1.date,Y1.date,A2.date,R2.date,Y2.date,Y3.date,datamat))
    colnames(datamat) <- c("enroll","R1date","Y1date","A2date","R2date","Y2date","Y3date","A1","R1","Y1","A2","R2","Y2","Y3")
    
    # randomize first set of subjects to A1 
    first.subjs <- (datamat$enroll==first.date)
    num.first.subjs <- sum(first.subjs)
    datamat$A1[first.subjs] <- rbinom(num.first.subjs,1,rand1)

   # fill in rand prob lists with fixed probabilities
    for (week in 1:first.date){
        pi1.trial.list[[week]] <- c(week,rand1)
        pi2.trial.list[[week]] <- as.matrix(cbind(week,rand2,rand2))
    }
    
    # loop through weeks and update at each week 
    for (week in (first.date+1):last.date){

        # even if no one needs randomization this week check anywqy

        # randomization will only happen if week <= max.rand
        if ( week <= max.rand ){
        
            # fixed randomization probabilities
            pi1 <- rand1
            pi2 <- cbind(rand2,rand2)

            pi1.trial.list[[week]] <- c(week,pi1)
            pi2.trial.list[[week]] <- cbind(rep(week,A2.num),pi2)

            # randomize subjects who need randomizing at this week if there is at least 1 such subject
            if(sum(datamat$enroll==week)>0){
               A1.subjs <- (datamat$enroll==week)
               num.A1.subjs <- sum(A1.subjs)
               datamat$A1[A1.subjs] <- rbinom(num.A1.subjs,1,pi1[2])  #  prob of A1=1
            }

            if (sum(datamat$A2date==week & datamat$R1==0 & datamat$A1==0)>0){
               A2.subjs.0 <- (datamat$A2date==week & datamat$R1==0 & datamat$A1==0)
               num.A2.subjs.0 <- sum(A2.subjs.0)
               trt <- rmultinom(num.A2.subjs.0,1,pi2[,1])
               datamat$A2[A2.subjs.0] <- apply(trt==1,2,which)-1 # will give 0,1,2 with probs pi2[,1]
            }
            if (sum(datamat$A2date==week & datamat$R1==0 & datamat$A1==1)>0){
               A2.subjs.1 <- (datamat$A2date==week & datamat$R1==0 & datamat$A1==1)
               num.A2.subjs.1 <- sum(A2.subjs.1)
               trt <- rmultinom(num.A2.subjs.1,1,pi2[,2])
               datamat$A2[A2.subjs.1] <- apply(trt==1,2,which)-1 # will give 0,1,2 with probs pi2[,2]
            }
        }
                        
        # update data for subjects who are still progressing through
        # the trial

        # subjects for whom R1 is ascertained at this week; first
        # generate pCR status Y1, then get response status R1. These
        # subjects were randomized at enrollment to A1, which
        # determines the relevant pCR rate.  If R1 = 1, Y1 is the
        # final outcome.  If R1 = 0 and Y1 = 1, the subject will
        # continue to stage 2, but Y1 should be carried forward to be
        # Y2, as pCR is durable.  If R1=0 and Y1=0, Y2 will be
        # generated later.  Y1 is inserted in the data matrix
        # regardless, but it will not be used in calculations unless
        # R1=1
        R1.subjs <- (datamat$R1date==week)
        num.R1.subjs <- sum(R1.subjs)
        if (num.R1.subjs>0){
           R1.subjs.A1 <- datamat$A1[R1.subjs]  #  A1 given at enrollment dictates pCR rate
           prob.pcr <- (R1.subjs.A1==0)*prob.pcr1[R1.subjs,1] +  (R1.subjs.A1==1)*prob.pcr1[R1.subjs,2]
           Y1 <- rbinom(num.R1.subjs,1,prob.pcr)
           prob.R1 <- prob.response(Y1,datamat$A1[R1.subjs],sens,spec)
           R1 <- rbinom(num.R1.subjs,1,prob.R1)
           # carry forward Y1 if pCR positive but R1=0
           datamat$Y2[R1.subjs][which(R1==0 & Y1==1)] <- Y1[which(R1==0 & Y1==1)] 
           datamat$R1[R1.subjs] <- R1
           datamat$Y1[R1.subjs] <- Y1
        }

        # subjects for whom R2 is ascertained at this week; first
        # generate pCR status Y2 (unless it has been carried forward
        # from stage 1), then get response status R2.  Only subjects
        # with R1=0 will have R2 generated.  If R2=0 and Y2=1, the
        # subject will continue to stage 3, but Y2 should be carried
        # forward to be Y3, as pCR is durable.  If R2=0 and Y2=0, Y3
        # will be generated later.  Y2 is inserted in the data matrix
        # regardless, but it will not be used in calculations unless
        # R2=1
        R2.subjs <- (datamat$R2date==week & datamat$R1==0)
        num.R2.subjs <- sum(R2.subjs)
        if (num.R2.subjs>0){
           R2.subjs.A1 <- datamat$A1[R2.subjs]   # A1 and A2 can dictate pCR rate
           R2.subjs.A2 <- datamat$A2[R2.subjs]
           prob.pcr <- ( (R2.subjs.A1==0 & R2.subjs.A2==0)*prob.pcr2$A10[R2.subjs,1] + 
                          (R2.subjs.A1==0 & R2.subjs.A2==1)*prob.pcr2$A10[R2.subjs,2] + 
                          (R2.subjs.A1==0 & R2.subjs.A2==2)*prob.pcr2$A10[R2.subjs,3] + 
                          (R2.subjs.A1==1 & R2.subjs.A2==0)*prob.pcr2$A11[R2.subjs,1] + 
                          (R2.subjs.A1==1 & R2.subjs.A2==1)*prob.pcr2$A11[R2.subjs,2] + 
                          (R2.subjs.A1==1 & R2.subjs.A2==2)*prob.pcr2$A11[R2.subjs,3] )
           # generate Y2 values for these subjects, even those with Y1 carried forward
           Y2all <- rbinom(num.R2.subjs,1,prob.pcr)
           nocarry.Y2 <- which(is.na(datamat$Y2[R2.subjs]))
           datamat$Y2[R2.subjs][nocarry.Y2] <- Y2all[nocarry.Y2]
           prob.R2 <- prob.response(datamat$Y2[R2.subjs],datamat$A2[R2.subjs],sens,spec)
           R2 <- rbinom(num.R2.subjs,1,prob.R2)
           # carry forward Y2 if pCR positive but R2=0
           datamat$Y3[R2.subjs][which(R2==0 & datamat$Y2[R2.subjs]==1)] <- datamat$Y2[R2.subjs][which(R2==0 & datamat$Y2[R2.subjs]==1)] 
           datamat$R2[R2.subjs] <- R2
        }

        # subjects for whom Y3 is ascertained at this week; these
        # subjects had R1=0 and R2=0; generate Y3 but do not replace
        # if it has been carried forward
        Y3.subjs <- (datamat$Y3date==week & datamat$R1==0 & datamat$R2==0)
        num.Y3.subjs <- sum(Y3.subjs)
        if (num.Y3.subjs>0){
           Y3.subjs.A1 <- datamat$A1[Y3.subjs]   # A1 and A2 can dictate pCR rate
           Y3.subjs.A2 <- datamat$A2[Y3.subjs]
           prob.pcr <- (  (Y3.subjs.A1==0 & Y3.subjs.A2==0)*prob.pcr3$A10A20 + 
                          (Y3.subjs.A1==0 & Y3.subjs.A2==1)*prob.pcr3$A10A21 + 
                          (Y3.subjs.A1==0 & Y3.subjs.A2==2)*prob.pcr3$A10A22 + 
                          (Y3.subjs.A1==1 & Y3.subjs.A2==0)*prob.pcr3$A11A20 + 
                          (Y3.subjs.A1==1 & Y3.subjs.A2==1)*prob.pcr3$A11A21 + 
                          (Y3.subjs.A1==1 & Y3.subjs.A2==2)*prob.pcr3$A11A22 )
        # generate Y3 values for these subjects, even those with Y2 carried forward
           Y3all <- rbinom(num.Y3.subjs,1,prob.pcr)
           # if Y3 has already been carried forward, do not replace it
           nocarry.Y3 <- which(is.na(datamat$Y3[Y3.subjs]))
           datamat$Y3[Y3.subjs][nocarry.Y3] <- Y3all[nocarry.Y3]
        }

        # this week is complete, go to next week  
       }          

      # trial is complete -- do a final Bayesian update
      Theta.list.final <- bayesian(datamat,week,A1.names,A2.names)
      mu.list.final <- simplify2array(lapply(Theta.list.final,getmu))

      # Bayesian estimates of values and SEs and estimated optimal regime
      muest <- apply(mu.list.final,2,mean)
      SD.muest <- apply(mu.list.final,2,sd)
      muest.opt <- which.max(muest)
      muest.mode <- apply(mu.list.final,2,max)
      muest.mode.opt <- which.max(muest.mode)

      # for comparison, estimate the final values using sample
      # proportions and SEs
      this.muest <- final.mu.samp(datamat,A1A2)
      muest.samp <- this.muest$mu.samp
      SE.muest.samp <- this.muest$SE.mu.samp
      muest.samp.opt <- which.max(muest.samp)
        
      # proportions of subjects in trial whose experience was consistent with each regime
      const <- consist(datamat,A1A2)

      # final pCR status and when it occurred
      pcr <- pcr.final(datamat)
      pcr.rate.overall <- c(mean(pcr$pcr.status),pcr$num.pcr)
      pcr.stage.num <- as.numeric(table(pcr$pcr.stage))
      pcr.stage.prop <- (pcr.stage.num/pcr$num.pcr)

      # return final value estimates and optimal choice
      return(list("muest" = muest,
            "SD.muest" = SD.muest,
            "muest.opt" = muest.opt,
            "muest.mode" = muest.mode,
            "muest.mode.opt" = muest.mode.opt,            
            "muest.samp" = muest.samp,
            "SE.muest.samp" = SE.muest.samp,            
            "muest.samp.opt" = muest.samp.opt,
            "const" = const,
            "pcr.stage.num" = pcr.stage.num,
            "pcr.stage.prop" = pcr.stage.prop,
            "pcr.rate.overall" = pcr.rate.overall,
            "pi1.trial.list" = pi1.trial.list,
            "pi2.trial.list" = pi2.trial.list,
            "datamat" = datamat) )
}
    
# convenience functions -- in case these are needed
expit <- function(x) { 1/( 1+exp(-x) ) }
logit <- function(x) { log( x/(1-x) ) }
