# Supplementary material for: Bayesian adaptive randomization in the I-SPY2 sequential multiple assignment randomized trial
Source: Biometrics. Author manuscript; Available in PMC 2026 May 12. (PMC13126647; doi:10.1093/biomtc/ujag063)
Supplement: Code for Simulations [file NIHMS2171016-supplement-Code_for_Simulations.zip › README]

************************************************************************

  Instructions for simulation code for the paper "Bayesian adaptive
  randomization in the I-SPY2 sequential multiple assignment
  randomized trial" by Peter Norwood, Christina Yau, Denise Wolf,
  Philip Beineke, Andrew Chapple, Anastasios Tsiatis, and Marie
  Davidian

************************************************************************

The simulation code is written in R and is given in two files
corresponding to the three simulation scenarios in the paper:

ISPY2_Scenario.R

Sets up the generative data scenario (one of Scenarios 0 - 5 in the
paper and defined in Table 1) and defines functions used in the
simulation.  The user must set the variable "scenario" at the top of
the file to select the Scenario (0 - 5) of interest.  The user can
also set the sample size N and other features.

This code should be sourced first to set up all needed.

ISPY2_Sim.R

Creates the simulations reported in Tables 2-3 of the main paper and
Tables 1-3 in the Supplementary Materials under the Scenario (0 - 5)
chosen in ISPY2_Scenario.R.  The user can set the seed, choose the
number of Monte Carlo replications, and set the number of simulations
M used to approximate posterior probabilities in (10) and (12) of the
main paper used to form the randomization probabilities in (11) and
(13) of the main paper.  A summary of results is printed for each type
of randomization scheme.

For scenarios with temporal effects, the analogous code is in the files

ISPY2_TemporalScenario.R
ISPY2_TemporalSim.R
